# Supplementary material for: A 5-gene classifier from the carcinoma-associated fibroblast transcriptomic profile and clinical outcome in colorectal cancer
Source: Oncotarget. 2014 Jul 23;5(15):6437–52. doi: 10.18632/oncotarget.2237 (PMC4171642; doi:10.18632/oncotarget.2237)
Supplement: Supplementary file 2 [file oncotarget-05-6437-s002.xlsx]

## Sheet: RT-PCR cohort
hospital ID	Gender (0 male, 1 female)	Age	Stage	DFS_event (0 non-recurrent, 1 recurrent)	DSS_event	DSS_years	DFS_years	AMIGO2 (Z-SCORE)	CCL11 (Z-SCORE)	PDLIM3 (Z-SCORE)	SLC7A2 (Z-SCORE)	ULBP2 (Z-SCORE)	5-GENE SCORE CLASSIFIER
787	0	71	3	1	0	10.5	0.667	-0.1779	0.8855	-0.8513	-0.7266	-0.2244	-1.0946
323	0	65	3	0	0	10.26	10.261	-1.2596	1.6417	-2.29	0.7968	-0.4796	-1.5907
403	1	63	3	0	0	7.55	7.553	1.2069	1.2772	-1.2872	1.617	-0.2796	2.5343
649	0	85	3	1	1	1.39	1.083	-0.1279	0.0594	-0.7642	-0.6994	-0.7072	-2.2394
26	0	64	3	0	0	9.8	9.803	-0.8471	1.3488	0.032	-1.0739	-0.0348	-0.5751
668	1	50	2	1	0	8.08	1.333	-2.6542	2.9347	-1.4657	0.5439	-1.6215	-2.2627
244	0	59	2	0	0	6.35	6.353	-1.1172	0.865	-2.0497	-1.4663	-0.1184	-3.8865
599	0	74	3	1	1	2.36	0.7	-0.3806	1.8689	-2.2887	-0.0658	-0.1914	-1.0575
543	0	62	3	1	0	4.53	1.798	-0.8302	1.5002	-0.9155	-0.7103	-0.6378	-1.5935
187	0	63	2	1	1	0.63	0.519	-1.5173	1.0252	-1.4642	-0.4862	-1.8688	-4.3112
393	1	62	3	0	0	11.3	11.298	0.7677	0.7483	-0.4898	-1.6826	0.3175	-0.339
555	1	49	3	1	1	4.45	3.41	-0.6372	-1.2181	0.3307	0.1441	-1.7535	-3.1339
122	0	62	3	0	0	9.56	9.558	-0.0619	-0.074	0.2375	3.0351	-0.7457	2.3911
873	1	77	3	1	1	1.92	0.917	0.7228	1.1697	-1.4809	0.8497	-0.9629	0.2984
167	0	46	3	0	0	11.09	11.089	-2.5233	1.8857	-1.471	-0.9151	0.4064	-2.6173
111	1	71	3	0	0	12.31	12.306	-0.3804	0.9936	-1.18	0.1399	-0.1141	-0.5411
269	0	81	3	0	0	5.66	5.661	-0.294	-0.1989	-1.6871	-0.8475	2.0757	-0.9518
597	1	83	2	0	0	5.23	5.228	-0.1947	1.1824	-1.1518	0.1928	-0.516	-0.4872
499	1	74	3	0	0	8.68	8.683	-0.536	0.1066	0.4814	-0.5733	-0.9597	-1.4811
123	1	55	3	0	0	11.47	11.469	-0.0418	0.5352	-0.1572	-2.4318	0.2419	-1.8537
559	0	73	2	0	0	10.8	10.797	0.5305	0.8055	-1.225	1.3354	-0.4486	0.9978
228	0	74	3	1	1	0.14	0.144	0.1006	0.6065	0.1092	2.017	0.4775	3.3108
462	1	66	2	0	0	10.43	10.428	-0.6611	0.1517	-0.5751	-0.393	-0.1835	-1.661
255	0	76	2	1	1	2.78	1.572	-2.4869	-0.455	-1.5151	1.7004	-0.3059	-3.0625
666	0	59	3	1	0	2.17	1.167	0.1505	-0.3145	-0.4922	-0.4157	-0.9182	-1.99
300	1	73	2	0	0	7.26	7.258	-0.2104	2.2261	-1.2195	0.2792	0.4205	1.496
480	1	62	3	0	0	6.74	6.742	-0.9661	-0.6085	-0.4694	-0.0314	-0.2099	-2.2853
580	1	45	3	0	0	9.29	9.292	0.3756	0.4757	0.8064	-1.8337	-1.6189	-1.7949
235	0	78	2	0	0	3.15	3.153	-2.4606	-1.7999	-1.276	0.3674	0.4175	-4.7517
432	0	64	2	0	0	8.73	8.731	-0.6603	-0.1118	0.5724	3.1294	2.2128	5.1425
643	0	74	2	1	0	9.7	0.756	0.6962	1.4119	-0.791	-1.1242	0.9115	1.1045
165	1	76	3	1	1	1.6	0.944	0.1329	1.1775	-2.0573	-0.8597	-0.1617	-1.7684
189	1	67	2	0	0	8.67	8.669	0.4114	0.2507	-0.5599	-0.1733	-0.3412	-0.4123
202	0	68	2	0	0	8.11	8.108	0.9555	0.3422	-0.1632	0.2237	0.9179	2.2761
674	1	56	3	0	0	8.42	8.417	0.2795	-0.8216	0.2756	-0.7124	-0.6932	-1.672
435	1	69	3	0	0	8.49	8.489	0.1281	0.2379	0.0749	-0.8521	-1.9384	-2.3496
309	1	69	2	0	0	7.04	7.039	0.0306	-0.146	-0.5735	-0.7479	0.6133	-0.8235
237	0	60	2	1	1	3.67	2.164	-0.3362	0.857	0.8575	-1.1729	-0.3178	-0.1124
498	1	75	3	0	0	7.12	7.117	-0.2062	0.7549	-0.7402	-1.3441	-1.5804	-3.1159
765	0	45	3	1	1	1.75	1.583	0.1069	-0.5855	-0.6106	1.1093	2.7417	2.7618
38	0	67	2	0	0	11.24	11.244	-0.1804	1.5412	-1.4845	-1.7152	-1.3618	-3.2007
562	1	82	3	1	1	4.99	2.558	0.635	0.2991	-0.1929	-0.1752	0.612	1.178
46	0	67	2	0	0	9.61	9.608	-1.2224	-2.1062	-1.1343	2.0387	-0.5981	-3.0223
818	0	54	3	0	0	8.42	8.417	-0.2564	0.4926	1.063	-1.3972	0.986	0.888
740	0	76	3	1	0	5	5	0.495	0.8693	0.2232	-0.5919	0.6311	1.6266
39	0	54	2	0	0	8.43	8.431	-0.324	0.5385	-0.1993	-0.6654	1.111	0.4608
184	0	83	2	0	0	5.36	5.356	-1.981	-0.459	-0.7088	-1.7753	-0.7508	-5.6749
656	0	59	3	1	1	3.3	2.169	0.9597	-0.4641	0.5256	-0.1395	0.1351	1.0168
113	1	73	2	1	1	4.02	2.889	-1.0398	-0.1442	0.052	0.8764	1.707	1.4513
596	1	60	3	1	1	2.03	0.675	-0.7269	-0.3853	-0.5434	-0.5732	0.2107	-2.0181
584	0	70	2	0	0	14.4	14.4	-0.7497	0.3109	-0.1121	-1.2801	-1.725	-3.556
347	0	75	2	0	0	11.58	11.578	0.5588	0.0755	-0.5225	1.0055	-0.6123	0.505
380	1	57	3	0	0	10.22	10.219	1.234	-0.1297	1.0461	-1.2106	-0.5107	0.429
390	1	86	2	0	0	5.59	5.586	-0.2459	0.7309	-1.3054	1.0161	1.2985	1.4942
490	0	65	2	0	0	7.15	7.15	-0.6855	1.435	-2.2102	1.7286	-0.5689	-0.3011
274	0	54	2	0	0	6.49	6.486	-0.5035	-0.4264	-0.8162	0.926	0.0905	-0.7296
23	0	66	2	0	0	9.71	9.706	-0.7862	0.2049	-1.2359	0.3101	0.1773	-1.3298
395	0	61	3	0	0	8.32	8.319	0.2537	-0.1465	-0.0957	-0.591	-0.6939	-1.2734
129	0	72	2	0	0	8.47	8.467	0.5606	0.329	-0.4355	0.7962	-0.3874	0.863
451	1	68	3	0	0	10.5	10.5	0.3229	0.0655	0.0907	-0.4828	-0.5353	-0.539
450	0	56	3	1	0	11.45	2.836	0.1466	-1.0623	0.4524	0.7344	0.1244	0.3955
292	1	62	2	0	0	11.79	11.794	0.7196	-0.1177	0.0893	-0.1157	0.2737	0.8492
234	1	82	2	0	0	6.8	6.803	-2.1451	-1.3988	0.3199	-0.5128	-0.172	-3.9089
464	0	82	3	0	0	11.01	11.008	0.5788	-0.2571	-0.1396	-0.3423	0.0269	-0.1332
595	1	58	3	0	0	8.31	8.308	1.1902	-0.4781	0.4213	-0.6615	-0.7101	-0.2382
369	0	76	3	1	1	1.06	0.858	1.1653	-0.2108	1.1324	-0.1431	-0.6044	1.3395
286	1	75	3	0	0	7.29	7.292	-0.0182	-1.0292	-0.1243	-1.1793	0.844	-1.5069
229	1	78	3	1	0	6.58	3.833	-0.3894	0.7762	-0.7814	-0.9328	-0.4353	-1.7626
349	1	81	3	0	0	7.7	7.698	0.6636	1.0648	-0.4716	-1.2982	0.8003	0.7589
29	0	63	2	0	0	3.32	3.319	-0.5119	0.7215	-0.0017	2.1357	0.4123	2.7559
94	0	73	3	1	1	4.05	2.173	0.557	-0.7761	0.4615	0.1701	-1.1932	-0.7807
506	1	74	2	0	0	5.71	5.71	-0.0526	-1.0333	0.5012	-0.4515	-1.3634	-2.3996
201	0	79	2	0	0	12.39	12.392	-1.754	0.8266	-0.2876	-0.0486	-1.6104	-2.874
541	0	72	2	0	0	7.63	7.625	0.1707	-1.3172	2.0011	0.0753	-0.341	0.5888
594	1	67	2	0	0	4.03	4.031	0.5564	-0.258	0.3073	-0.7164	-0.708	-0.8188
351	1	64	3	0	0	12.85	12.85	-0.3659	-0.9254	1.0118	-0.5383	-0.1476	-0.9654
475	1	61	3	0	0	9.69	9.694	0.091	0.066	-0.1084	-0.6911	0.0843	-0.5582
48	1	67	3	1	1	6.05	0.711	1.5493	0.321	0.4384	1.1755	-0.0392	3.445
220	1	79	3	0	0	4.08	4.083	0.8147	0.699	-0.4755	-0.0988	1.3629	2.3024
3	1	76	2	0	0	9.47	9.467	-0.083	-0.0881	0.2108	-0.6973	1.6719	1.0144
425	1	82	3	1	1	1.38	0.686	0.761	-0.7713	-0.6168	-0.4889	0.4899	-0.6261
712	1	73	3	0	0	8.08	8.083	0.654	-0.1274	0.277	-0.9649	-0.7539	-0.9153
415	1	65	2	0	0	11.51	11.506	-1.8631	1.9682	-0.3794	-0.2579	0.8843	0.3521
790	0	59	3	0	0	9.17	9.167	0.512	-1.0603	1.3276	1.1378	-0.5818	1.3353
296	0	78	3	0	0	8.61	8.608	-2.3221	0.0458	-0.0793	-0.4033	-1.3537	-4.1125
886	1	48	3	1	1	3.75	2.5	0.3952	0.6744	-0.0447	0.8247	-0.5248	1.3247
258	0	58	3	0	0	10.19	10.186	-0.6687	-0.2529	-0.0833	0.4431	-0.8699	-1.4317
260	0	50	3	1	1	1.46	0.356	-0.3316	-1.3489	0.407	0.1999	-1.3304	-2.404
314	0	69	2	0	0	6.42	6.419	0.9747	-0.0109	-0.8886	1.5118	2.055	3.642
521	0	75	2	1	1	1.18	0.572	0.2218	1.9238	0.4415	0.7818	0.0679	3.4368
192	1	64	2	0	0	8.56	8.556	0.1061	-0.8692	0.961	-0.4463	-0.3225	-0.5709
547	0	56	3	0	0	11.31	11.311	2.0067	-0.5764	1.4244	0.0506	0.3084	3.2137
352	1	66	3	0	0	11.15	11.15	0.4774	-0.5313	-0.0183	-0.1149	-1.012	-1.1992
65	0	53	2	0	0	8.01	8.006	-0.9274	-0.8989	0.1503	-0.9321	-1.8541	-4.4622
42	1	70	2	0	0	8.74	8.736	0.0648	-0.2465	0.6263	0.1692	-0.1607	0.4531
379	1	75	2	0	0	5.23	5.92	-0.2625	-2.5471	1.3198	-0.135	-0.2669	-1.8917
243	0	76	3	0	0	11.08	11.081	-0.1775	-0.3519	0.4888	0.2676	0.1745	0.4015
203	0	66	2	0	0	5.38	5.381	-1.213	0.6651	-0.8851	-1.3412	-0.9049	-3.679
190	0	58	3	0	0	15.83	15.833	0.693	0.2764	1.4541	0.156	-0.4676	2.1119
171	0	85	3	0	0	6.09	6.086	0.8562	0.0747	0.1945	-0.6746	-0.3435	0.1073
315	0	74	2	0	0	6.43	6.433	-0.6212	-0.5519	0.2818	-0.2889	-1.2648	-2.4451
593	1	77	2	0	0	5.26	5.261	0.7831	-0.3635	-0.5101	-0.6165	1.7684	1.0614
373	0	72	2	0	0	5.99	7.19	-0.8551	-1.0551	0.3909	0.0879	0.6857	-0.7457
565	0	65	3	0	0	10.3	10.3	-0.1426	-0.5587	0.0405	0.5586	-0.2766	-0.3787
34	0	63	3	0	0	11.72	11.722	0.9677	-0.167	0.8318	-0.0428	1.6085	3.1981
138	1	80	2	0	1	8.14	8.136	-1.7612	1.1057	-1.579	-0.0327	-0.5467	-2.8139
242	0	57	3	0	0	9.72	9.719	1.2327	-0.233	-0.5693	2.2339	0.3107	2.975
256	0	69	3	0	0	10.69	10.689	1.3439	-0.0838	0.5548	-0.1816	-0.2306	1.4026
563	0	78	2	1	1	3.96	3.878	1.4023	-1.0005	0.6255	0.0493	1.0468	2.1234
449	0	51	3	0	0	10.93	10.933	-0.078	0.1565	-0.1107	0.731	0.3318	1.0307
437	1	60	2	0	0	10.56	10.56	-0.2468	-0.1256	0.5144	-0.0491	0.3224	0.4153
350	0	70	3	1	1	4.58	0.725	1.0003	-1.3125	1.0247	-0.2282	1.0898	1.5741
276	0	44	2	0	0	8.22	8.219	-1.3038	-0.7509	-0.4839	0.6448	0.649	-1.2448
2	1	75	2	0	0	8.56	8.556	2.0722	0.2039	0.3729	1.9887	2.0045	6.6422
225	0	37	2	0	0	6.12	6.122	-1.4686	-1.9178	-0.4431	2.0225	0.4354	-1.3715
302	1	74	3	0	0	7.08	7.075	0.8403	-0.4041	1.1522	-0.4321	-0.0596	1.0966
638	0	69	2	0	0	11	11	-0.757	-0.1718	-0.0812	0.2239	0.9365	0.1504
282	0	78	3	1	1	1.26	0.781	1.2834	0.4265	1.4885	-0.1446	1.0309	4.0847
333	1	56	3	0	0	11.88	11.875	1.377	-0.9076	-0.4863	-0.5423	-0.8446	-1.4039
222	1	51	2	0	0	6.81	6.806	-0.2727	2.3689	0.0853	-0.096	-0.0536	2.032
328	1	70	3	0	0	6.54	6.54	-1.1081	1.5079	-1.6793	-1.6528	-1.1957	-4.128
261	1	56	3	0	0	10.2	10.203	1.7457	0.28	0.5856	-0.2812	1.2128	3.5429
239	1	74	2	0	0	4.46	4.458	-1.2457	-0.7555	0.3139	-0.6494	-0.5688	-2.9056
567	0	70	2	1	1	1.23	0.872	0.4083	-0.818	0.6316	1.038	1.531	2.791
727	1	74	3	1	1	1.17	0.75	1.1719	-0.7553	0.4993	-0.1947	0.9521	1.6733
794	1	71	3	0	0	8.67	8.667	0.122	0.1561	1.6436	-0.0413	-0.769	1.1114
54	0	68	2	1	1	4.09	4	0.9729	0.3197	0.9455	-0.3289	0.3364	2.2455
819	0	58	3	1	0	11.25	1	1.3733	-2.5191	2.5122	0.389	2.4519	4.2074
344	0	78	3	0	0	11.66	11.656	0.0424	-1.8121	1.2667	1.6587	-1.2558	-0.1002
56	0	68	2	1	1	2.43	2.431	0.6913	-0.314	1.5122	0.8078	-1.2377	1.4596
164	0	57	3	0	0	10.65	10.65	1.4678	0.5294	1.5681	0.0217	1.0494	4.6364
198	1	60	2	0	0	10.54	10.539	-0.7006	-0.805	-0.3864	-1.0764	-1.663	-4.6314
119	0	78	3	1	1	0.8	0.644	0.4171	1.6918	0.5319	0.3114	0.7104	3.6626
238	0	72	3	0	0	12.09	12.094	1.0493	-1.0093	0.7272	-0.2553	0.8213	1.3332
468	1	65	2	1	0	11.31	1.919	0.8382	-0.4651	1.7016	-0.2074	0.6018	2.4691
278	0	68	2	0	0	6.03	6.025	-1.0688	-1.0259	0.5905	-1.1627	-0.1759	-2.8428
249	1	47	3	0	0	10.75	10.748	1.6235	-0.1895	1.7142	0.1678	1.9968	5.3129
805	0	73	3	1	1	0.67	0.333	1.9715	-0.3433	1.5654	1.3163	2.0254	6.5353
731	0	55	3	1	1	4	1.25	0.6015	-0.6552	2.8634	1.7007	0.6197	5.1301
117	0	59	3	1	1	0.33	0.331	0.7033	-2.5374	1.6561	1.1668	1.0313	2.0201
466	1	64	3	1	0	6.26	2.581	1.196	-1.2537	1.7666	0.7353	1.0218	3.466
280	0	43	2	0	0	7.74	7.744	-1.2532	-1.0655	0.817	0.7614	-0.9855	-1.7259

## Sheet: GSE17538
sample	Stage	DFS_years	DFS_event	AMIGO1 (Z-SCORE)	CCL11 (Z-SCORE)	PDLIM3 (Z-SCORE)	SLC7A2 (Z-SCORE)	ULBP2 (Z-SCORE)	5-GENE SCORE CLASSIFIER
GSM437093	1	11.879	0	-0.0682	-0.8963	-0.1152	0.58	-0.63	-1.1294
GSM437094	1	10.227	0	-0.1785	-1.0963	-0.6499	0.33	-0.19	-1.7825
GSM437096	1	9.934	0	1.1625	-0.0589	-0.3677	1.85	0.37	2.951
GSM437097	1	4.961	0	-0.4595	0.2285	-0.4749	0.27	-0.71	-1.142
GSM437098	1	2.252	1	0.7942	-0.3379	0.1562	0.55	-0.25	0.9102
GSM437099	1	6.858	0	0.669	0.9834	-1.28	-0.05	-0.4	-0.0817
GSM437100	1	9.101	0	0.1106	-0.2735	0.0353	0.61	-0.69	-0.2009
GSM437101	1	5.49	0	0.3766	0.673	-1.3801	0	-1.09	-1.426
GSM437102	1	7.011	0	1.6496	0.6204	1.5919	1.19	0.59	5.6493
GSM437104	1	6.967	0	-1.3517	1.385	-1.7163	0.03	0	-1.652
GSM437105	1	6.339	0	-1.2606	-0.5695	-0.489	-0.16	2.63	0.1559
GSM437106	1	5.652	0	1.5885	-0.7746	-0.1953	-0.1	1.61	2.1332
GSM437107	1	4.353	0	-1.2447	-0.3236	-0.2261	-0.25	1.03	-1.0144
GSM437108	1	5.342	0	-0.4494	0.4142	-0.8937	-0.23	0.56	-0.5965
GSM437109	1	4.594	0	0.2036	-0.5655	0.6502	0.8	-0.9	0.1901
GSM437110	1	4.816	0	0.0087	-1.4175	-0.2789	0.59	0.49	-0.6118
GSM437111	1	4.175	0	0.8849	0.078	0.7938	-0.95	0.52	1.3324
GSM437112	1	3.649	0	-0.8198	-0.9368	-0.9652	0.13	-0.73	-3.3301
GSM437113	1	1.646	0	-0.3298	-0.4432	-0.3665	0.03	-0.12	-1.2305
GSM437116	1	1.668	0	0.0264	-1.4324	-0.3307	0.01	-0.89	-2.608
GSM437117	2	9.882	0	0.7056	-0.6261	0.013	0.57	-0.18	0.4808
GSM437119	2	7.805	1	1.0469	0.7748	2.6411	1.33	0.17	5.9626
GSM437120	2	9.233	0	0.8472	-2.1792	0.8767	0.53	0.7	0.7734
GSM437121	2	2.303	1	0.4099	0.1298	0.216	1.1	-0.13	1.7234
GSM437122	2	8.912	0	-0.0607	-0.8343	0.1874	-0.23	-1.46	-2.3951
GSM437124	2	1.613	1	1.4533	1.4731	0.5759	-0.2	-0.31	2.989
GSM437127	2	0.754	1	1.0293	0.0339	-0.3777	1.04	-0.06	1.6617
GSM437129	2	5.405	0	-0.1217	-0.6883	-0.7773	0.53	-0.83	-1.8875
GSM437130	2	1.178	1	0.9397	0.9884	0.8434	-0.34	0.4	2.8265
GSM437139	2	1.865	1	-0.3272	1.4189	0.108	0.61	-1.12	0.6949
GSM437142	2	2.101	1	1.8852	1.4054	-0.2246	0.14	-0.67	2.5301
GSM437144	2	3.109	0	0.8294	-1.4832	1.0868	0.81	-0.39	0.8511
GSM437149	2	4.967	0	0.727	-0.6134	0.6546	0.1	0.33	1.1984
GSM437152	2	3.893	0	0.9505	-0.7255	0.3506	-0.11	0.04	0.502
GSM437153	2	3.833	0	-0.6071	-0.5152	-1.0256	0.05	0.45	-1.6547
GSM437154	2	4.153	0	-0.316	-1.2907	0.7377	-0.03	-0.45	-1.3556
GSM437158	2	3.063	0	1.3643	0.1077	-0.2185	-0.12	0.03	1.1652
GSM437160	2	3.748	0	-1.9112	0.9153	-1.9397	-0.27	2.4	-0.8054
GSM437169	2	1.865	1	-0.4104	0.8956	0.1355	0.11	-0.55	0.1804
GSM437174	3	0.992	1	0.2575	0.4315	0.3452	0.9	2.04	3.9769
GSM437176	3	0.684	1	0.5886	0.495	0.2411	1.13	-0.18	2.2688
GSM437177	3	2.449	1	-0.7008	-0.6177	0.6446	2.06	-1.51	-0.1307
GSM437178	3	7.923	0	0.2886	-0.4347	0.6393	-0.1	0.1	0.4946
GSM437179	3	9.361	0	0.0256	-0.0322	-0.3192	0.3	-0.3	-0.3252
GSM437180	3	1.773	1	0.5573	0.546	0.4918	1.11	0.6	3.3035
GSM437181	3	1.339	1	0.9406	-1.0992	2.0467	0.91	1.55	4.3469
GSM437182	3	2.312	1	1.1383	0.4298	0.3585	0.21	-0.68	1.4659
GSM437183	3	1.227	1	-0.1108	0.2809	-0.011	0.06	-1.07	-0.8481
GSM437184	3	0.446	1	0.5365	0.3884	-0.5025	-0.4	1.59	1.6136
GSM437187	3	2.298	1	0.4309	-0.8881	0.7894	0.35	-0.3	0.3768
GSM437188	3	0.797	1	0.8272	-0.1046	0.7925	0.01	0.57	2.0936
GSM437189	3	1.945	1	0.7659	0.7002	1.389	0.04	-0.11	2.789
GSM437190	3	7.468	0	1.0179	0.2075	1.4611	0.46	-0.08	3.0738
GSM437192	3	5.361	0	0.7922	-0.1813	0.718	0.01	-0.29	1.0524
GSM437197	3	0.277	1	0.8007	1.3156	0.2389	1.55	3.94	7.8425
GSM437198	3	6.008	0	0.8515	-1.7206	0.9599	1.11	0.1	1.303
GSM437199	3	2.071	1	0.6804	-1.3898	1.3906	2.28	-0.72	2.2424
GSM437200	3	3.422	1	1.2465	1.0705	1.4783	1.23	1.16	6.1905
GSM437201	3	3.077	1	1.9415	0.039	1.9581	0.58	-0.1	4.4191
GSM437202	3	5.411	0	1.983	-0.4299	0.3371	0.2	1.09	3.1786
GSM437204	3	0	1	2.1811	-3.7065	3.3161	2.65	-1.67	2.7746
GSM437207	3	5.463	0	0.8132	0.5321	0.6445	-0.38	-0.74	0.8738
GSM437211	3	0.715	1	0.5168	-0.59	0.6666	0.49	-0.51	0.5669
GSM437214	3	1.753	1	0.0195	-1.4142	0.5896	0.24	0.02	-0.5366
GSM437215	3	3.723	0	0.5958	-0.6252	-0.3059	0.46	-0.92	-0.792
GSM437216	3	3.077	0	-0.5	-1.5922	-0.8752	-0.35	-2.14	-5.4603
GSM437217	3	4.203	0	0.4421	-0.579	-0.2268	0.59	-0.88	-0.656
GSM437219	3	4.093	0	0.2392	-0.4206	-0.8305	-1.35	-1.25	-3.6064
GSM437220	3	3.173	0	-0.5657	0.4771	0.0925	0.26	0.27	0.5346
GSM437221	3	3.728	0	-0.7062	-0.9947	0.6716	-0.46	-1.26	-2.7515
GSM437222	3	2.849	1	0.1493	1.5176	1.417	0.92	-0.8	3.1956
GSM437223	3	2.011	1	0.3878	1.3486	1.8253	0.96	2.95	7.4728
GSM437227	3	7.153	1	0.7531	1.0722	0.7139	-0.03	0.29	2.7994
GSM437229	3	1.665	0	0.2596	-0.7429	0.1316	-0.06	1.62	1.205
GSM437270	2	4.504	0	-0.2514	0.6728	-0.034	-0.07	-0.1	0.2161
GSM437271	3	5.326	0	-1.3385	0.3287	-0.8597	-2.02	-0.46	-4.3484
GSM437272	2	3.858	0	-1.459	0.8286	-0.9932	-0.06	-0.06	-1.7482
GSM437273	3	5.003	0	-0.7628	0.8332	-1.3414	0.43	0.3	-0.5403
GSM437274	3	3.466	1	-1.2804	0.8173	0.0074	-1.02	0.51	-0.9686
GSM437275	3	5.003	0	-1.0722	0.903	-1.3928	1.55	-1.22	-1.2326
GSM437276	3	5.019	1	-0.9003	-2.1057	0.0068	-1.52	0.06	-4.4523
GSM437277	3	4.756	0	-0.4809	1.2667	-1.0801	-2.08	-0.63	-2.9982
GSM437278	2	4.655	0	-1.0296	0.8829	-0.0681	-1.59	1.79	-0.0123
GSM437279	1	5.406	0	-0.3462	-0.5486	-0.6145	-2	-0.86	-4.367
GSM437280	3	4.562	0	-0.2676	-0.4907	0.0793	-1.74	-0.26	-2.6802
GSM437281	2	4.83	0	-2.379	0.7284	-1.5037	-1.79	-0.9	-5.8466
GSM437282	3	4.77	0	-1.725	-0.7645	-1.1165	-1.6	-1.41	-6.6196
GSM437283	1	4.981	0	-1.72	0.4104	-0.4131	-0.83	-0.86	-3.4084
GSM437284	1	5.2	0	-0.1435	-1.5285	0.2783	-1.38	-0.41	-3.1849
GSM437285	1	4.543	0	-1.8916	0.4769	-1.8134	-1.8	-0.71	-5.7342
GSM437291	2	4.523	0	-1.9979	0.7388	-1.3535	-1.88	0.14	-4.3508
GSM437294	3	3.841	0	-0.9246	1.4379	0.0757	-0.72	0.1	-0.0361
GSM437296	3	3.787	0	-0.3054	0.8173	-0.7476	-1.36	-0.37	-1.9648
GSM437298	2	5.329	0	-1.4369	1.7127	-1.6932	-1.48	-0.55	-3.4508
GSM437299	2	5.671	0	-1.0518	-1.0323	-0.4687	-0.79	0.04	-3.3062
GSM437300	3	4.178	0	-0.7849	0.7465	-0.2024	-1.47	-0.64	-2.3527
GSM437303	3	3.871	0	-0.9279	0.778	-1.1433	-0.12	0.6	-0.8148
GSM437309	3	3.915	0	-1.6885	0.5164	-0.8907	-1.16	0.8	-2.4183
GSM437311	3	4.148	0	0.0893	1.1699	-1.7907	1.16	0.21	0.8323
GSM437312	3	3.389	0	-0.4561	1.3865	-1.2935	-1.6	0.16	-1.8055
GSM437313	2	3.394	0	-0.8332	1.1106	-0.4569	-1.53	-0.06	-1.7662
GSM437314	3	0.323	1	-1.3107	1.0759	-0.775	-0.07	1.66	0.577
GSM437315	3	5.871	0	1.0592	-1.1903	1.916	1.06	1	3.8374
GSM437324	2	3.452	0	-1.5761	0.2884	-0.9563	-1.31	0.19	-3.3634

## Sheet: GSE33113
sample	DFS_years	DFS_event	AMIGO1 (Z-SCORE)	CCL11 (Z-SCORE)	PDLIM3 (Z-SCORE)	SLC7A2 (Z-SCORE)	ULBP2 (Z-SCORE)	5-GENE SCORE CLASSIFIER
GSM820106	3.51	0	1.27	0.08	-0.68	1.17	-0.43	1.4073
GSM820069	9.73	0	-0.15	-0.4	-1.25	0.22	-1.31	-2.8964
GSM820079	5.09	0	-0.35	0.73	-1.36	1.02	-0.16	-0.1231
GSM820070	3.64	0	-1.05	0.89	-1.94	-0.69	-0.92	-3.7099
GSM820137	3.91	0	-1.06	1.45	-1.29	-1.54	-0.05	-2.4775
GSM820116	0.75	1	1.18	-0.59	1.25	0.91	-0.23	2.5253
GSM820111	3.26	0	-1.71	-0.52	-0.21	-0.8	-0.65	-3.8882
GSM820101	3.45	0	0.21	0.33	-0.37	0.14	-1.22	-0.9124
GSM820103	5.43	0	-1.01	0.22	-0.51	-0.61	-0.84	-2.7521
GSM820105	5.87	0	0.86	2.73	-2.06	-0.72	1.6	2.4156
GSM820115	5.05	0	0.39	0.61	-0.74	-0.88	-1.11	-1.7166
GSM820066	5.28	0	-0.9	-0.18	-0.83	-0.85	-1.46	-4.2201
GSM820063	7.7	0	-0.57	2.61	-1.75	-1.6	0.77	-0.5356
GSM820062	3.93	0	0.33	0.01	-1	-0.78	-1.05	-2.476
GSM820084	9.74	0	0.42	-0.11	0.53	-0.42	-1.17	-0.75
GSM820082	3.5	1	-1.97	0.7	-1.28	0.3	-0.47	-2.7218
GSM820113	4.89	0	-0.15	0.98	-0.16	-0.93	-1.09	-1.339
GSM820097	1.07	1	0.03	-2.12	0.84	-0.01	-1.18	-2.4232
GSM820087	4.04	0	1.67	-0.77	0.79	-0.42	-0.44	0.8306
GSM820118	4.41	0	0.37	-0.2	-1.2	-1.07	1.49	-0.5984
GSM820058	1.8	1	-0.89	-1.2	-0.38	-1.06	-0.99	-4.5172
GSM820074	3.87	0	-0.77	-0.08	-0.26	-0.51	-0.46	-2.0867
GSM820095	6.61	0	-0.56	-1.11	-0.18	0.26	0.57	-1.0243
GSM820064	7.86	0	-1	-0.79	-0.71	-1.14	-0.7	-4.3476
GSM820057	3.22	0	0.17	-0.7	0.91	-0.48	-1	-1.0972
GSM820085	9.86	0	0.74	-0.77	0.26	0.24	-1.53	-1.045
GSM820053	4.22	0	-2.33	-0.39	-1.14	-0.79	0.39	-4.2591
GSM820080	6.23	0	-0.54	-1.06	-0.7	-0.14	0.5	-1.9324
GSM820052	3.22	0	0.37	1.06	-0.19	-1.6	-1.08	-1.446
GSM820114	5.03	0	-0.86	-0.81	-0.58	-0.59	1.65	-1.1907
GSM820092	1.2	1	0.36	-2.02	0.49	1.7	-0.9	-0.375
GSM820098	8.4	0	0.53	0.09	0.31	2.62	0.85	4.3968
GSM820048	5.48	0	-1.56	-1.06	0.43	-1.18	-0.35	-3.7231
GSM820088	1.22	1	1.37	-0.03	1.16	-0.18	0.85	3.1716
GSM820119	1.74	1	1.4	-0.32	1.13	1.07	1.87	5.1505
GSM820054	4.42	0	0.28	-0.53	0.31	-0.6	-0.81	-1.3471
GSM820122	4.33	0	-1.41	-0.07	-0.52	-0.68	0.16	-2.5125
GSM820130	3.37	0	-1.13	-0.39	-0.68	-0.14	-1.33	-3.6624
GSM820126	3.34	0	-2.45	-1.76	-2.25	-1.48	0.15	-7.7943
GSM820051	2.28	1	-0.25	2.31	-0.47	0.43	1.12	3.1441
GSM820117	1.47	1	0.24	-1.49	0.55	0.66	-0.92	-0.9716
GSM820056	4.23	0	-0.25	-0.42	0.49	-1.05	1.14	-0.0912
GSM820123	1.22	1	-0.39	-0.06	-0.12	3.12	-0.54	2.0072
GSM820127	0.55	1	1.45	0.1	1.77	0.54	0.16	4.0332
GSM820121	3.78	0	-1.44	0.71	-0.87	0.43	1.41	0.2517
GSM820077	4.95	0	1.62	2.28	0.97	0.89	-0.06	5.6942
GSM820059	3.12	0	0.28	-0.38	1.43	1.46	0.73	3.5337
GSM820076	5.42	0	1.23	-0.52	0.75	0.36	-0.05	1.7701
GSM820135	0.14	1	0.24	0.41	0.08	-0.4	0.37	0.7064
GSM820075	5.91	0	-1.18	-0.39	-0.28	-0.59	0.53	-1.9154
GSM820112	3.24	0	0.94	0.2	0.79	0.27	-0.98	1.2256
GSM820065	4.86	0	0.63	0.25	0.11	1.49	0.01	2.4883
GSM820071	0.56	1	-0.8	-1.05	-0.54	-0.05	-0.36	-2.7973
GSM820107	1.12	1	0.98	-1.08	-0.14	-0.42	0.34	-0.3147
GSM820083	0.74	1	1.03	0.45	2.19	0.26	1.27	5.1919
GSM820131	3.14	0	-0.59	0.25	0.34	2.11	1.7	3.7984
GSM820124	3.55	0	-0.28	0.57	0.57	-0.2	-0.09	0.5695
GSM820091	1.2	1	1.53	0.41	0.18	0.63	0.76	3.5057
GSM820136	3.92	0	-0.39	-0.74	0.67	-0.14	-1.12	-1.7325
GSM820081	5.37	0	0.54	-0.09	-0.16	-0.37	-0.98	-1.0408
GSM820128	3.61	0	0.19	0.1	0.68	1.51	2.62	5.1039
GSM820096	3.22	0	-0.01	-0.15	-0.5	-0.46	1.48	0.3567
GSM820061	4.03	0	0.94	2.32	0.34	-0.95	-0.31	2.3419
GSM820067	2.9	1	0.1	-0.27	0.02	-0.68	1.75	0.9174
GSM820090	0.91	1	1.07	0.37	2.05	0.94	1.17	5.6017
GSM820072	0.98	1	1.24	0.03	1.8	0.31	0.52	3.8981
GSM820109	4.49	0	0.78	0.1	1.06	1.2	-0.25	2.8929
GSM820104	4.57	0	1.01	1.24	2.04	0.93	0.61	5.834

## Sheet: GSE14333
sample	DFS_years	DFS_event	Stage	AMIGO1 (Z-SCORE)	CCL11 (Z-SCORE)	PDLIM3 (Z-SCORE)	SLC7A2 (Z-SCORE)	ULBP2 (Z-SCORE)	5-GENE SCORE CLASSIFIER
GSM358506	2.4492	1	3	-1.355	-0.015	0.659	2.393	-1.05	0.6279
GSM358519	4.2025	0	3	0.193	-0.057	-0.341	0.742	-0.3	0.2328
GSM358386	0.5008	1	2	0.971	0.382	1.689	-0.062	0.18	3.1562
GSM358456	4.9583	0	2	-0.442	-0.095	-0.321	-0.029	-0.88	-1.7684
GSM358517	3.9833	0	3	-0.561	-1.29	-0.435	-0.236	-0.74	-3.2603
GSM358485	0.6842	1	3	0.513	0.908	0.331	0.887	0.05	2.6874
GSM358538	8.7642	0	3	-0.116	-1.218	1.268	0.536	-0.96	-0.4875
GSM358438	7.805	1	2	0.992	1.356	2.807	1.273	-0.08	6.3473
GSM358509	2.8492	1	3	-0.261	2.087	1.402	1.283	-0.31	4.1959
GSM358440	9.2325	0	2	0.669	-1.744	0.852	0.127	0.05	-0.0468
GSM358565	5.9	0	3	1.225	0.267	-0.645	-0.884	-0.49	-0.5259
GSM358489	0.9917	1	3	-0.01	0.775	0.29	1.113	2.58	4.7499
GSM358496	1.7533	1	3	-0.499	-1.228	0.499	-0.097	-0.84	-2.1628
GSM358516	3.7283	0	3	-1.409	-0.502	0.613	-0.864	-1.28	-3.4408
GSM358535	7.4683	0	3	0.929	0.611	1.644	0.243	-0.2	3.2284
GSM358419	3.8925	0	2	1.092	-0.674	0.559	-0.509	-1.2	-0.7351
GSM358477	6.1833	0	2	-0.838	1.298	-0.145	-0.989	-0.16	-0.833
GSM358537	8.2925	0	3	-0.865	0.319	-0.579	-0.174	0.27	-1.0317
GSM358430	5.405	0	2	-0.791	-0.867	-1.025	0.268	-0.59	-3.0009
GSM358561	0.7917	1	3	-0.748	-1.54	-1.104	-0.568	-0.61	-4.5691
GSM358492	1.5775	1	3	-0.309	-1.22	0.433	-0.055	-0.85	-1.9999
GSM358530	6.1967	0	3	-0.568	-0.88	1.136	-0.336	-0.74	-1.3848
GSM358406	2.3033	1	2	0.258	0.667	0.184	1.074	-0.05	2.1362
GSM358487	0.715	1	3	0.25	-0.192	0.577	0.194	0.25	1.0756
GSM358567	3.3333	1	3	1.148	-0.707	1.4	0.966	-0.33	2.4816
GSM358447	3.95	0	2	-0.872	-0.307	-0.196	-1.117	-0.69	-3.1812
GSM358469	4.8667	0	2	-0.025	0.083	-0.963	-1.154	1.29	-0.7675
GSM358491	1.3392	1	3	0.789	-0.697	2.228	0.883	0.96	4.1584
GSM358497	1.7725	1	3	0.385	1.052	0.588	1.417	0.37	3.8112
GSM358568	6.075	1	3	0.226	-0.074	1.16	0.667	-0.97	1.0062
GSM358387	0.83	1	2	-0.998	-2.457	-0.417	-0.328	0.55	-3.6537
GSM358388	1.1775	1	2	0.879	1.382	1.011	-0.878	0.65	3.0402
GSM358458	2.7167	1	2	0.375	-0.222	-0.572	0.781	0.72	1.0814
GSM358529	6.0075	0	3	0.637	-1.22	0.863	0.82	0.33	1.4272
GSM358399	2.1008	1	2	2.085	1.818	-0.239	-0.104	-0.74	2.8158
GSM358420	3.9883	0	2	-0.418	-0.587	-0.414	0.151	-1.36	-2.626
GSM358549	4.9333	0	3	-1.955	-1.226	-1.017	-1.664	-0.79	-6.6487
GSM358433	6.5942	0	2	0.509	1.589	0.358	-0.32	-0.7	1.4402
GSM358418	3.7475	0	2	-2.869	-1.09	-2.441	-0.662	2.22	-4.8475
GSM358504	2.2983	1	3	0.231	-0.534	0.756	0.22	0.09	0.7597
GSM358417	3.2708	0	2	-0.155	-0.152	1.221	0.106	0.38	1.3966
GSM358546	5.7583	0	3	0.68	0.437	0.091	0.33	1.67	3.2079
GSM358490	1.2267	1	3	-0.787	-0.035	-0.609	-0.589	-1.16	-3.1816
GSM358512	3.1725	0	3	-0.974	0.983	0.135	0.149	-0.57	-0.277
GSM358532	6.6217	1	3	0.39	1.66	1.155	1.1	0.38	4.6857
GSM358552	4.8167	0	3	-0.993	-0.027	-1.032	-1.325	-0.91	-4.2875
GSM358452	4.6417	0	2	-2.344	-1.153	-0.627	-0.96	0.68	-4.4054
GSM358453	3.3333	0	2	-1.458	-0.254	-1.009	-1.127	0.11	-3.7424
GSM358527	5.4108	0	3	2.107	0.033	0.163	-0.205	1.42	3.5122
GSM358548	0.8583	1	3	2.692	1.346	-0.42	3.217	2.31	9.1426
GSM358463	3.7	0	2	-0.849	-1.061	-0.889	-0.343	-0.18	-3.3217
GSM358465	4.75	0	2	0.893	-0.544	-0.105	-1.477	0.4	-0.8313
GSM358476	3.1667	0	2	0.152	-1.139	0.394	0.041	1.27	0.7194
GSM358499	1.945	1	3	0.7	1.296	1.656	-0.26	-0.5	2.8908
GSM358523	4.8708	0	3	1.083	0.839	0.139	-0.7	1.02	2.3773
GSM358526	5.3608	0	3	0.269	-0.026	0.48	-0.189	-0.57	-0.0384
GSM358531	6.2108	0	3	-0.14	-0.322	-0.106	1.032	-1.03	-0.5678
GSM358461	3.975	0	2	1.171	1.257	-0.667	-1.37	1.1	1.4926
GSM358510	3.0767	1	3	2.173	0.44	2.141	0.704	0.29	5.7498
GSM358539	9.3608	0	3	-0.176	0.418	-0.252	-0.136	-1.51	-1.6568
GSM358396	1.865	1	2	-0.858	2.019	0.036	0.687	-0.81	1.0765
GSM358397	1.865	1	2	-1.091	-0.007	-0.687	-0.45	-1.26	-3.4934
GSM358422	4.345	0	2	-1.155	1.366	-0.61	-0.524	0.78	-0.1477
GSM358528	5.4625	0	3	0.548	-0.279	0.602	-0.903	-0.14	-0.1751
GSM358464	3.7333	0	2	0.615	1.488	-1.523	0.44	0.6	1.6213
GSM358501	2.0708	1	3	0.532	-1.021	1.583	2.316	-0.97	2.4423
GSM358428	4.9967	0	2	-0.072	-0.244	-0.347	0.65	-0.52	-0.5376
GSM358486	0.6925	1	3	1.822	0.83	0.052	0.81	0.33	3.8396
GSM358511	3.0767	0	3	-1.179	-1.248	-1.125	-0.658	-0.68	-4.8945
GSM358515	3.7225	0	3	0.531	-0.402	-0.394	0.077	0.03	-0.1615
GSM358520	4.2158	0	3	-0.835	0.087	-0.213	-0.773	0.21	-1.5205
GSM358451	3.775	0	2	-1.11	1.058	-1.195	-0.793	1.23	-0.8132
GSM358514	3.4217	1	3	1.194	1.302	1.473	1.225	0.59	5.7878
GSM358525	4.945	0	3	0.41	-1.008	0.674	0.263	-0.32	0.0235
GSM358543	4.1333	0	3	-0.213	0.076	-1.552	1.691	0.32	0.3238
GSM358544	1.2667	1	3	-0.423	0.086	-1.003	-1.345	-0.29	-2.9715
GSM358556	3.3667	0	3	-0.791	0.136	-1.149	-0.536	-0.49	-2.8273
GSM358439	8.9117	0	2	-0.55	-0.389	-0.034	-0.413	-1.15	-2.5325
GSM358450	4.4	0	2	-1.001	-1.101	-0.969	-1.365	-1.09	-5.525
GSM358472	4.2417	0	2	1.765	-0.9	1.674	-0.397	0.05	2.1906
GSM358416	3.1092	0	2	0.658	-2.348	1.087	0.763	-0.2	-0.0439
GSM358421	4.1533	0	2	-0.614	-1.409	0.992	-0.452	-1.19	-2.6717
GSM358435	7.1067	0	2	-0.26	-1.455	0.513	-0.095	-0.41	-1.7022
GSM358480	0.1308	1	3	0.724	0.151	-0.65	1.732	3.95	5.9057
GSM358518	4.0925	0	3	-0.022	-0.098	-1.085	-1.565	-0.85	-3.621
GSM358533	7.1342	0	3	0.47	0.139	0.495	-0.584	-1.14	-0.6146
GSM358536	7.9225	0	3	0.126	-0.085	0.697	-0.555	-0.74	-0.5575
GSM358449	4.7333	0	2	-0.93	-0.229	-1.49	-1.606	-0.04	-4.2968
GSM358462	3.1833	0	2	0.919	-1.714	1.847	2.14	-0.96	2.2282
GSM358478	7.075	0	2	1.393	-0.745	2.445	0.628	0.41	4.1317
GSM358521	4.405	0	3	-0.383	-0.231	-0.164	0.18	-1	-1.6017
GSM358432	6.3367	0	2	0.938	-0.439	-0.132	-0.324	-0.17	-0.1312
GSM358513	3.2267	0	3	-0.375	-1.525	-0.011	0.057	-0.84	-2.6941
GSM358550	5.1167	0	3	0.319	-0.041	-0.9	-1.523	-0.54	-2.6827
GSM358557	0.475	1	3	-0.76	0.123	-1.101	-0.972	-0.76	-3.4668
GSM358425	4.66	0	2	1.446	0.539	1.726	1.648	0.93	6.2856
GSM358427	4.9667	0	2	0.631	-0.197	0.746	-0.188	0.77	1.761
GSM358436	7.2025	0	2	0.826	0.33	-0.063	-0.064	1.58	2.6037
GSM358437	7.4158	0	2	-0.26	-1.223	-0.671	1.239	-0.22	-1.1376
GSM358441	9.8817	0	2	0.575	-0.206	-0.028	0.449	-0.74	0.0499
GSM358484	0.4458	1	3	0.402	0.797	-0.59	-0.332	2.11	2.3881
GSM358534	7.1533	1	3	0.605	0.975	0.796	0.49	-0.3	2.5638
GSM358547	5.675	0	3	-1.059	-1.136	-0.741	-1.69	-0.86	-5.484
GSM358415	3.1092	1	2	-0.231	0.784	-0.849	2.29	2.4	4.3892
GSM358426	4.835	0	2	0.445	0.475	-0.542	-0.733	-0.57	-0.9268
GSM358474	1.1917	1	2	-0.817	-1.051	-1.343	0.037	-0.56	-3.7357
GSM358488	0.7967	1	3	0.78	0.345	0.889	-0.452	-0.4	1.1586
GSM358500	2.0108	1	3	0.052	1.979	1.869	0.959	2.75	7.6075
GSM358559	7.0583	0	3	-1.499	0.406	-1.147	0.543	0.48	-1.2156
GSM358414	3.0625	0	2	0.986	0.005	-0.603	-0.683	-0.43	-0.7207
GSM358423	4.375	0	2	-1.413	-0.175	-1.153	0.385	0.08	-2.2792
GSM358429	5.2708	0	2	-0.789	-0.281	-0.364	-0.867	0.53	-1.7755
GSM358424	4.6108	0	2	-0.941	0.8	-1.77	2.737	1.13	1.952
GSM358562	5.725	0	3	-0.727	1.383	-0.91	-0.859	0.13	-0.9852
GSM358563	4.9583	0	3	0.155	-1.378	0.245	-0.376	-0.77	-2.1199
GSM358454	1.1833	1	2	1.996	2.891	-1.283	1.488	2.6	7.695
GSM358466	3.3667	0	2	-2.054	-1.156	-1.387	-0.455	-0.79	-5.8422
GSM358470	3.0167	0	2	-0.423	1.37	0.222	0.54	-0.1	1.605
GSM358471	3.7833	0	2	-0.724	-0.603	-0.354	-1.036	1.02	-1.6995
GSM358457	3.575	0	2	-0.692	-1.179	-1.03	-1.772	-0.51	-5.1817
GSM358554	0.375	1	3	-1.797	0.029	-1.085	-1.11	1.34	-2.6233
GSM358394	1.6133	1	2	1.524	1.923	0.755	-0.428	-0.34	3.4294
GSM358473	4.6583	0	2	-1.694	-0.361	-0.823	-1.187	-0.47	-4.5378
GSM358569	1.5	1	3	1.609	1.001	-1.443	-1.301	0.82	0.6893
GSM358444	3.0833	0	2	-1.21	0.725	-0.356	-0.261	-1.02	-2.1244
GSM358446	4.6917	0	2	0.846	0.106	-0.498	-1.286	-0.59	-1.4245
GSM358566	0.37	1	3	-0.014	0.261	-1.348	-1.082	-0.3	-2.4804
GSM358389	1.1883	1	2	-0.081	-0.584	1.671	-0.248	-0.28	0.4745
GSM358431	5.8875	0	2	0.193	0.365	0.319	-0.298	-0.48	0.0975
GSM358481	0.2767	1	3	0.723	1.775	0.326	1.585	2.77	7.1734
GSM358522	4.575	0	3	-0.294	0.874	-0.273	-0.118	-0.24	-0.0521
GSM358555	3.175	1	3	-0.253	-0.906	-0.204	-0.049	-0.73	-2.1397
GSM358434	6.6875	0	2	-1.386	0.1	-1.257	2.101	0.19	-0.251
GSM358524	4.9225	0	3	0.113	-0.683	0.089	-0.32	-0.3	-1.097
GSM358505	2.3117	1	3	1.225	0.992	0.31	-0.125	-0.73	1.6706
